# Supplementary material for: Using a HIV registry to develop accurate estimates for the HIV care cascade – the Singapore experience
Source: J Int AIDS Soc. 2019 Jul 26;22(7):e25356. doi: 10.1002/jia2.25356 (PMC6658839; doi:10.1002/jia2.25356)
Supplement: Supplementary file 1 [file JIA2-22-e25356-s001.xlsx]

## Sheet: Main
Symbal	Defination	Current estimate (No.)	Current Estimate 90 targets (%)	95% CI LL (90 targets)	95% CI UL (90 targets)	Over reporting	Under reporting	reporting (Lower limit)	Reporting (Upper limit)	Base analysis (Numbers)	Base analysis (Numbers 95% CI LL)	Base analysis (Numbers 95% CI UL)	Base analysis (%)	Base analysis (%)	Rationale
h	No. of people living with HIV1	6900		6650	7050	0.0595			0.0595	6489.45	6254.32	6630.52
r	Total cumulative cases reported to HIV registry2	6685					Yes	0.0723684	0.081	7896	7206.52	7274.21			afa cases: Underreproting, there is not any overreporting since the duplicates removed, (7.2%=33/454, 33 referred/66 (previously not HIV tested HIV positive) in 2014 (454), 8.1%=37/455, 47 referred /84 in 2015(455)
d	No. of cases known to have died3	1737					Yes	0.012	0.022	1798.14	1758.1	1776.07			2.2% who died in 2015 and 1.2% in 2014 but still recorded as alive
l	No. of cases reported as alive in HIV registry4	4948	0.717	0.7	0.742	0.0595			0.0595	4653.59					5.7% who died or left country but still recorded as alive and in Singapore
P2	est no of cases traced to be on ART (or back calcuation those VL <200 copies/ml)	4186.01	0.606668	0.584	0.636		Yes	0.0176	0.02		4164.41	4400.51			Based on 95%CI	afa cases: Underreproting, there is not any overreporting since the duplicates removed, 2%=9/454, 9 referred to ovserseas/66 (previously not tested HIV positive) in 2014 (454),1.76 %=8/455, 8 referred to osvers/84 in 2015(455)	8	9	456	455	17	911	0.0186608
P3	est no of cases traced to have VL <200 copies/ml	3938.61	0.571	0.55	0.605		Yes	0.0176	0.02		3924.98	4160.44			Based on 95%CI	afa cases: Underreproting, there is not any overreporting since the duplicates removed, 2%=9/454, 9 referred to ovserseas/66 (previously not tested HIV positive) in 2014 (454),1.76 %=8/455, 8 referred to osvers/84 in 2015(455)
ta*	no of cases traced to be on ART (or back calcuation those VL <200 copies/ml)	4186.01	0.846	0.816	0.874		Yes	0.0176	0.02		4133.17	4394.48			Based on 95%CI	afa cases: Underreproting, there is not any overreporting since the duplicates removed, 2%=9/454, 9 referred to ovserseas/66 (previously not tested HIV positive) in 2014 (454),1.76 %=8/455, 8 referred to osvers/84 in 2015(455)
tv*	no of cases traced to have VL <200 copies/ml	3938.61	0.941	0.916	0.962		Yes	0.0176	0.02		3908.94	4105.2			Based on 95%CI	afa cases: Underreproting, there is not any overreporting since the duplicates removed, 2%=9/454, 9 referred to ovserseas/66 (previously not tested HIV positive) in 2014 (454),1.76 %=8/455, 8 referred to osvers/84 in 2015(455)
n	No. of analyzable cases who were traced	500
HIV-infected
HIV-diagnosed						95%CI
Linked to HIV care						Low Bound	Upper Bound
Retained in HIV care		436		500	0.872	0.843	0.901	392.4	0.7848
a	No. traced on ART5	423		500	0.846	0.814	0.878	380.7	0.7614
v	No. traced with viral load <200 copies / ml5	398		500	0.796	0.761	0.831	358.2	0.7164
Formulas	Current estimate	LCI	UCI	Derived base
T1 = (r – d) / h	0.717	0.7	0.742	0.717101
T2 = a / n	0.846	0.816	0.874	0.846
T3 = v / a	0.941	0.916	0.962	0.940898
P2 = T1 × T2	0.606668	0.584	0.636	0.606668
P3 = T1 × v / n	0.571	0.55	0.605	0.570813

## Sheet: P1
Parameter	Symbol	Base case (95%CI)†
			LCI	UCI	Stata command	Formula version		Pessimistic
No. of people living with HIV1	h	6900	6650	7050				0.0186608	1.01866
Total cumulative cases reported to HIV registry2	r	6685	6525.7	6847.21	cii means 1 6685, poisson	6524.75	6843.32
No. of cases known to have died3	d	1737	1656.27	1820.65	cii means 1 1737, poisson	1655.31	1816.74	0.0117647	1.01176
No. of cases reported as alive in HIV registry4	l	4948
No. of analyzable cases who were traced	n	500
No. traced on ART5	a	423
No. traced with viral load <200 copies / ml5	v	398
Proportion of PLWHA diagnosed	T1	0.717	0.7	0.742
Proportion of diagnosed PLWHA on ART	T2	0.846	0.816	0.874				0.121	0.879
Proportion of PLWHA on ART virally suppressed	T3	0.940898	0.916	0.962				0.0361	0.9639
Effect on % of PLWHA diagnosed (P1)		T1 = (r – d) / h	Based on CI				Pessimistic case		+/-10%				+/-20%				Direction
		Base case	LCI	UCI	%LCI	%UCI	change	%change	+10	-10	+%10	-%10	+20	-20	+%20	-%20		Y-axis	Dummy	Spread	SpreadCI
No. living with HIV1	h	0.717101	0.74406	0.701844	0.037594	-0.0212766	0.703965	-0.018319	0.65191	0.796779	-0.0909091	0.111111	0.597585	0.896377	-0.166667	0.25	-	1.5	-10	0.298792	0.0422162
No. have died	d	0.717101	0.728802	0.704978	0.0163167	-0.0169064	0.71414	-0.00413001	0.691928	0.742275	-0.0351051	0.0351051	0.666754	0.767449	-0.0702102	0.0702102	-	0.5	10	0.100696	0.0238243
		Blue on left, Orange on right (+)				Blue on right, Orange on left (-)				Based on 95% CIs
	White	Light Blue+	Dark Blue+	Dark Orange+	Light Orange+	Dark Orange-	Light Orange-	Light Blue-	Dark Blue-	LCI-	LCI+
No. living with HIV [h]	0.597585	0	0	0	0	0.0543259	0.065191	0.0796779	0.0995974	0.0152575	0.0269587
No. have died [m]	0.666754	0	0	0	0	0.0251739	0.0251739	0.0251739	0.0251739	0.0121236	0.0117007

## Sheet: P2
Parameter	Symbol	Base case (95%CI)†
			LCI	UCI	Stata command	Formula version		Pessimistic
No. of people living with HIV1	h	6900	6650	7050				0.0186608	1.01866
Total cumulative cases reported to HIV registry2	r	6685	6525.7	6847.21	cii means 1 6685, poisson	6524.75	6843.32
No. of cases known to have died3	d	1737	1656.27	1820.65	cii means 1 1737, poisson	1655.31	1816.74	0.0117647	1.01176
No. of cases reported as alive in HIV registry4	l	4948
No. of analyzable cases who were traced	n	500
No. traced on ART5	a	423
No. traced with viral load <200 copies / ml5	v	398
Proportion of PLWHA diagnosed	T1	0.717	0.7	0.742
Proportion of diagnosed PLWHA on ART	T2	0.846	0.816	0.874				0.121	0.879	https://www.intmedpress.com/serveFile.cfm?sUID=799ea909-d052-4733-ad11-7ccc00cf2f4f											The probability of continuing a first-line ART regimen at 1 year of follow-up when initiating in 2003–2005 was 83.7% (95% CI: 82.1, 85.1%), in 2006–2009 was 85.7% (95% CI: 84.8, 86.6%), in 2010–2013 was 87.9% (95% CI: 87.1, 88.6%; Figure 3A).
Proportion of PLWHA on ART virally suppressed	T3	0.940898	0.916	0.962				0.0361	0.9639	file:///C:/Users/ephcicm/Downloads/Jung_et_al-2017-Journal_of_the_International_AIDS_Society.pdf											High income 25VF in 1310.0 PY FU				A total of 17							3.61 per 100 pt / yr for high income
																									patients in the minor switch, six in the major switch and 69 in
Effect on % of PLWHA are on ART (P2)	T1 × T2 = (r – d) / h × (a / n)		Based on CI				Pessimistic case		+/-10%				+/-20%				Direction								the non-switch group were confirmed with two consecutive
		Base case	LCI	UCI	%LCI	%UCI	change	%change	+10	-10	+%10	-%10	+20	-20	+%20	-%20		Y-axis	Dummy	Spread	SpreadCI				viral load measurements ≥400 copies/mL. Patients confirmed
No. living with HIV1	h	0.606668	0.629475	0.59376	0.037594	-0.0212766	0.595554	-0.018319	0.551516	0.674075	-0.0909091	0.111111	0.505557	0.758335	-0.166667	0.25	-	2.5	-10	0.252778	0.0357149				with a single viral load ≥400 copies/mL were 13, 3 and 28 in
% of diagnosed PLWHA on ART	T2	0.606668	0.585155	0.626747	-0.035461	0.0330969	0.533261	-0.121	0.667335	0.546001	0.1	-0.1	0.728001	0.485334	0.2	-0.2	+	1.5	10	0.242667	0.0415919				the minor, major and non-switch group respectively. AIDS
No. have died	d	0.606668	0.616567	0.596411	0.0163167	-0.0169064	0.604162	-0.00413001	0.585371	0.627965	-0.0351051	0.0351051	0.564074	0.649262	-0.0702102	0.0702102	-	0.5	10	0.0851885	0.0201554				diagnosis was confirmed in 14, 7 and 65 patients in the minor,
																									major and non-switch group respectively. Death was confirmed
																									in 15, 6 and 31 patients in the minor, major and nonswitch
																									group respectively.
		Blue on left, Orange on right (+)				Blue on right, Orange on left (-)				Based on 95% CIs
	White	Light Blue+	Dark Blue+	Dark Orange+	Light Orange+	Dark Orange-	Light Orange-	Light Blue-	Dark Blue-	LCI-	LCI+
No. living with HIV [h]	0.505557	0	0	0	0	0.0459597	0.0551516	0.0674075	0.0842594	0.0129078	0.0228071
% of diagnosed PLWHA on ART [A]	0.485334	0.0606668	0.0606668	0.0606668	0.0606668	0	0	0	0	0.021513	0.0200788
No. have died [m]	0.564074	0	0	0	0	0.0212971	0.0212971	0.0212971	0.0212971	0.0102566	0.00989881

## Sheet: P3
Parameter	Symbol	Base case (95%CI)†
			LCI	UCI	Stata command	Formula version		Pessimistic
No. of people living with HIV1	h	6900	6650	7050				0.0186608	1.01866
Total cumulative cases reported to HIV registry2	r	6685	6525.7	6847.21	cii means 1 6685, poisson	6524.75	6843.32
No. of cases known to have died3	d	1737	1656.27	1820.65	cii means 1 1737, poisson	1655.31	1816.74	0.0117647	1.01176
No. of cases reported as alive in HIV registry4	l	4948
No. of analyzable cases who were traced	n	500
No. traced on ART5	a	423
No. traced with viral load <200 copies / ml5	v	398
Proportion of PLWHA diagnosed	T1	0.717	0.7	0.742
Proportion of diagnosed PLWHA on ART	T2	0.846	0.816	0.874				0.121	0.879	https://www.intmedpress.com/serveFile.cfm?sUID=799ea909-d052-4733-ad11-7ccc00cf2f4f											The probability of continuing a first-line ART regimen at 1 year of follow-up when initiating in 2003–2005 was 83.7% (95% CI: 82.1, 85.1%), in 2006–2009 was 85.7% (95% CI: 84.8, 86.6%), in 2010–2013 was 87.9% (95% CI: 87.1, 88.6%; Figure 3A).
Proportion of PLWHA on ART virally suppressed	T3	0.940898	0.916	0.962				0.0361	0.9639	file:///C:/Users/ephcicm/Downloads/Jung_et_al-2017-Journal_of_the_International_AIDS_Society.pdf											High income 25VF in 1310.0 PY FU				A total of 17							3.61 per 100 pt / yr for high income
																									patients in the minor switch, six in the major switch and 69 in
Effect on % of PLWHA are suppressed (P3)	T1 × T2 × T3 = (r – d) / h × (v / n)		Based on CI				Pessimistic case		+/-10%				+/-20%				Direction								the non-switch group were confirmed with two consecutive
		Base case	LCI	UCI	%LCI	%UCI	change	%change	+10	-10	+%10	-%10	+20	-20	+%20	-%20		Y-axis	Dummy	Spread	SpreadCI				viral load measurements ≥400 copies/mL. Patients confirmed
No. living with HIV	h	0.570813	0.592272	0.558668	0.037594	-0.0212766	0.560356	-0.018319	0.518921	0.634236	-0.0909091	0.111111	0.475677	0.713516	-0.166667	0.25	-	3.5	-10	0.237839	0.0336041				with a single viral load ≥400 copies/mL were 13, 3 and 28 in
% of diagnosed PLWHA on ART	T2	0.570813	0.550571	0.589705	-0.035461	0.0330969	0.47209	-0.17295	0.627894	0.513731	0.1	-0.1	0.684975	0.45665	0.2	-0.2	+	2.5	10	0.228325	0.0391337				the minor, major and non-switch group respectively. AIDS
% on ART are suppressed	T3	0.570813	0.555708	0.583614	-0.0264623	0.0224271	0.550206	-0.0361	0.627894	0.513731	0.1	-0.1	0.684975	0.45665	0.2	-0.2	+	1.5	10	0.228325	0.0279067				diagnosis was confirmed in 14, 7 and 65 patients in the minor,
No. have died	d	0.570813	0.580127	0.561162	0.0163167	-0.0169064	0.568455	-0.00413001	0.550774	0.590851	-0.0351051	0.0351051	0.530736	0.61089	-0.0702102	0.0702102	-	0.5	10	0.0801537	0.0189642				diagnosis was confirmed in 14, 7 and 65 patients in the minor,
																									major and non-switch group respectively. Death was confirmed
																									in 15, 6 and 31 patients in the minor, major and nonswitch
																									group respectively.
		Blue on left, Orange on right (+)				Blue on right, Orange on left (-)				Based on 95% CIs
	White	Light Blue+	Dark Blue+	Dark Orange+	Light Orange+	Dark Orange-	Light Orange-	Light Blue-	Dark Blue-	LCI-	LCI+
No. living with HIV [h]	0.475677	0	0	0	0	0.0432434	0.0518921	0.0634236	0.0792795	0.012145	0.0214591
% of diagnosed PLWHA on ART [A]	0.45665	0.0570813	0.0570813	0.0570813	0.0570813	0	0	0	0	0.0202416	0.0188921
% on ART are suppressed [V]	0.45665	0.0570813	0.0570813	0.0570813	0.0570813	0	0	0	0	0.015105	0.0128017
No. have died [m]	0.530736	0	0	0	0	0.0200384	0.0200384	0.0200384	0.0200384	0.0096504	0.00931378

## Sheet: Summary for Stage
Stage	Indicator	Point estimate	95% CI
Stage 2	Proportion of PLWHA who were alive and diagnosed with HIV [1ST 90]	0.717	0.7	0.742
Stage 3	Proportion of diagnosed individuals linked to care among PLWHA	0.699	0.682	0.723
Stage 4	Proportion of diagnosed individuals retained in care among PLWHA	0.625	0.605	0.654
Stage 5	Proportion of diagnosed individuals who were on ART among PLWHA	0.607	0.584	0.636
Stage 6	Proportion of diagnosed individuals who had suppressed viral loads among PLWHA	0.571	0.55	0.605
	Proportion of PLWHA diagnosed with HIV and who were on ART [2ND 90]	0.846	0.816	0.874
	Proportion of PLWHA diagnosed with HIV and had suppressed viral loads [3RD 90]	0.941	0.916	0.962
Should not be the point estimate for all stages? The point estimate is always referring to cross-sectional. May be better “percentage”
Stage 2, and everything below this is actually repeated in Figure 3. Can I suggest we incorporate the CIs into Figure 3? Can enlarge the boxes and put it in brackets below the point estimate.

## Sheet: S1
																		Base case
																		increased by 10%
																		increased by 20%
																		decreased by 10%
																		decreased by 20%
																		Based on 95% CIs
																		0.69	0.27
